# Supplementary material for: On the Origin of Tetraploid Vernal Grasses (Anthoxanthum) in Europe
Source: Genes (Basel). 2021 Jun 24;12(7):966. doi: 10.3390/genes12070966 (PMC8308110; doi:10.3390/genes12070966)
Supplement: Supplementary file 1 [file genes-12-00966-s001.zip › Supplementary_material/Supplementary_Table_S1.xlsx]

## Sheet: Table S1
Table S1: Overview of Anthoxanthum odoratum populations used in the study. In addition to the georeferenced data, the results of the genome size estimation and the codes used in each analysis are added for each population. In addition, the table includes information on diploid accessions from previous studies used for phylogenetic analyses.
					FCM				molecular analyses							FISH			GISH
population code (corresponding to Chumová et al. 2015, if used there)	state	GPS	altitude	Collector	N	GS ± s.d.	Variation [%]	paper	trnL-trnF+rpl32-trnL(UAG)	GenBank number (trnL-F)	GenBank number (trn32L-trnF)	GBSSI allele 1	GenBank number (GBSSI allele 1)	GBSSI allele 2	GenBank number (GBSSI allele 2)	number of 45S rDNA loci / number of 45S rDNA-bearing chromosomes	number of 5S rDNA loci / number of 5S rDNA-bearing chromosomes	number of chromosomes bearing both 45S and 5S rDNA	gDNA combination A. maderense x A. alpinum	gDNA combination A. aristatum/ovatum x A. alpinum	gDNA combination "Mediterranean diploid" x A. alpinum
Anthoxanthum odoratum
AT03	Austria	N47.4367; E16.2883	687	PT, ZC	14	12.896 ± 0.198	4.9	Chumová et al.2015 + this study	040A_odo	MZ399730	MZ399765	040_8A_odo	MZ408580	040_11A_odo	MZ408574
AT05	Austria	N48.3889; E15.3030	700	PT, ZC	1	12.941	-	Chumová et al.2015
AT06	Austria	N48.3976; E15.5211	327	PT, ZC	2	12.803 ± 0.027	0.3	Chumová et al.2015
AT07	Austria	N47.2568; E12.5824	830	TU	1	12.72	-	Chumová et al.2015
AT08	Austria	N47.3329; E12.6079	1156	TU	1	12.614	-	Chumová et al.2015
AT09	Austria	N47.4150, E16.2607	710	TU	1	12.84	-	this study
BE01	Belgium	N51.2669; E4.9188	350	JP	1	12.74	-	this study
HR03	Croatia	N45.0968; E15.4345	364	PT	3	13.291 ± 0.086	1.3	Chumová et al.2015	048HR_odo	MZ399727	MZ399764	048_18HR_odo	MZ408585	048_7HR_odo	MZ408564
CZ01	Czech Republic	N50.0600; E17.2371	1420	MS	1	12.645	-	Chumová et al.2015	192CZ_odo	MZ399734	MZ399797	192_12CZ_odo	MZ408602
CZ02	Czech Republic	N50.0659; E12.7518	804	PT	4	12.509 ± 0.16	3.1	Chumová et al.2015
CZ03	Czech Republic	N50.0714; E12.7863	759	PT	1	12.404	-	Chumová et al.2015
CZ04	Czech Republic	N50.5392; E13.9886	271	PT	4	12.743 ± 0.114	1.9	Chumová et al.2015	129CZ_odo	MZ399745	MZ399774	129_1CZ_odo	MZ408597
CZ05	Czech Republic	N48.8123; E15.9954	328	PT	2	12.9 ± 0.178	2	Chumová et al.2015
CZ06	Czech Republic	N49.4111; E13.7311	530	JS, RS	1	12.684	-	Chumová et al.2015
CZ07	Czech Republic	N49.7080; E14.8848	347	ZC	3	12.973 ± 0.205	2.9	Chumová et al.2015
CZ08	Czech Republic	N49.8329; E14.6763	227	PT	1	12.63	-	this study
DK01	Denmark	N55.7884; E12.5743	30	MP	4	12.586 ± 0.116	2	Chumová et al.2015
DK02	Denmark	N54.976532; E12.5256	96.5	EZ, FK	2	12.899 ± 0.001	1.7	this study	257DK_odo	MZ399757	MZ399788
EE01	Estonia	N57.9989; E26.7236	133	PK	1	12.54	-	Chumová et al.2015
EE02	Estonia	N57.5843; E26.8339	125	PK	1	12.855	-	Chumová et al.2015
FI01	Finland	N62.2500; E25.1846	169	HC	1	12.326	-	Chumová et al.2015	200FIN_odo	MZ399746	MZ399775	200_1FIN_odo	MZ408617			6 / 6	6 / 6	2	PT01 x RO03	ES09 x RO03
FR20	France	N48.6857; W2.3187	56	PT	1	13.346	-	Chumová et al.2015	223F_odo	MZ399740	MZ399769	223_5F_odo	MZ408611	223_2F_odo	MZ408598
*FR05	France	N45.5963; E2.8343	1280	PT, ZC	5	12.508 ± 0.316	7.1	Chumová et al.2015
FR16	France	N45.3726; E2.8078	1413	PT, ZC	2	13.022 ± 0.117	1.3	Chumová et al.2015
FR17	France	N44.5720; E3.1159	1604	PT, ZC	7	12.828 ± 0.156	3.3	Chumová et al.2015	181F_odo	MZ399735	MZ399795	181_22F_odo	MZ408589	181_5F_odo	MZ408578
FR29	France	N44.0592; E0.5571	62	JP	3	13.490±0.012	1	this study
FR30	France	N44.64289; E1.6571	367	JP	3	13.181±0.026	1.1	this study
FR27	France	N47.8844; E2.1248	10	JP	3	13.339±0.011	0.4	this study
FR18	France	N46.2835; E6.6453	1246	PT, ZC	1	12.746	-	Chumová et al.2015
FR19	France	N44.2531; E6.6831	1886	PT	2	12.686 ± 0.037	0.4	Chumová et al.2015
FR21	France	N42.8209; W0.0899	2023	JK	4	12.523 ± 0.146	2.8	Chumová et al.2015	189F_odo	MZ399756	MZ399779	189_1F_odo	MZ408600			7 / 7	6 / 5	1	PT01 x RO03	ES09 x RO03	BG03 x IS01
FR22	France	N42.6995; W0.0607	2473	JK	1	12.36	-	Chumová et al.2015
FR23	France	N42.2908; E8.8747	1456	PT	1	13.356	-	Chumová et al.2015	068Fcor_odo	MZ399733	MZ399794	068_11Fcor_odo	MZ408629
FR24	France	N42.2627; E8.9323	1709.5	PT	2	13.127 ± 0.031	0.3	Chumová et al.2015	104Fcor_odo	MZ399729	MZ399763	104_15Fcor_odo	MZ408605	104_10Fcor_odo	MZ408592
FR31	France	N42.5731; E9.3847	894	JH, LJ	1	13.83	-	this study
FR32	France	N44.9117; E4.187	1649	ZC, PT	1	12.298	-	this study
FR25	France	N44.4449; E3.7481	1471.89	ZC, PT	3	12.391 ± 0.004	0.7	this study
FR26	France	N44.1259; E3.5692	1519.72	ZC, PT	3	12.412 ± 0.015	2.6	this study
FR28	France	N44.9941; E5.5975	1133.51	ZC, PT	4	12.788 ± 0.017	2.8	this study
DE01	Germany	N52.2306; E13.4886	38	ZC, TC	2	13.206 ± 0.049	0.5	Chumová et al.2015
DE02	Germany	N52.3250; E14.2692	54	ZC, TC	5	13.233 ± 0.26	4.6	Chumová et al.2015
DE03	Germany	N51.7627; E13.8009	84	EZ	1	13.171	-	Chumová et al.2015
DE04	Germany	N53.9239; E9.54943	29.6	EZ, FK	5	12.977±0.046	9.7	this study	260D_odo	MZ399737	MZ399785
GB01	Great Britain	N57.0504; W5.5141	936	HC	5	12.455 ± 0.141	2.9	Chumová et al.2015	141GB_odo	MZ399754	MZ399778	141_10GB_odo	MZ408599	141_11GB_odo	MZ408567
GB02	Great Britain	N57.1973; W5.6111	140	HC	4	12.634 ± 0.069	1.3	Chumová et al.2015
GB03	Great Britain	N57.0730; W5.5126	512	HC	2	12.74 ± 0.037	0.4	Chumová et al.2015
GB04	Great Britain	N53.3707; W1.8650	352	HC	3	12.793 ± 0.215	3.1	Chumová et al.2015
GB05	Great Britain	N50.8324; W1.5364	50	ZC	3	13±0.002	0.35	this study	250GB_odo	MZ399759	MZ399790
GB06	Great Britain	N50.7140; W1.7488	10	ZC	3	12.84± 0.025	4	this study
HU01	Hungary	N46.9376; E17.3292	160	JC, ZD	1	13.236	-	Chumová et al.2015
HU02	Hungary	N46.4840; E16.9262	150	JC, ZD	1	13.473	-	Chumová et al.2015
HU03	Hungary	N48.4723; E20.4914	329	AK, FKr	1	13.096	-	Chumová et al.2015
IS02	Iceland	N63.8815; W22.4454	18	JS, RS	3	12.303 ± 0.077	1.3	Chumová et al.2015	219IS_odo	MZ399755	MZ399773	219_1IS_odo	MZ408593	219_3IS_odo	MZ408623	8 / 8	4 / 4	2	PT01 x RO03	ES09 x RO03	BG03 x IS01
IE01	Ireland	N53.1912; W6.0874	129	HC	2	13.033 ± 0.257	2.8	Chumová et al.2015
IT08	Italy	N44.2003; E7.2370	1758	PT	4	13.046 ± 0.245	4.7	Chumová et al.2015
IT09	Italy	N46.1383; E12.1685	473	PT	3	12.746 ± 0.261	4.2	Chumová et al.2015
IT10	Italy	N46.3976; E13.1678	302	TU, RU	1	13.52	-	this study
NL01	Netherlands	N51.3755; E5.3356	121	JP	1	12.564	-	this study
NL02	Netherlands	N53.1682; E5.9451	54	JP	1	12.979	-	this study
NL03	Netherlands	N53.0345; E4.7251	10	JP	1	12.866	-	this study
NO03	Norway	N58.3810; E6.1121	61	JS, RS	1	12.579	-	Chumová et al.2015	222N_odo	MZ399753	MZ399772	222_4N_odo	MZ408586	222_1N_odo	MZ408568	7 / 7	6 / 6	2	PT01 x RO03	ES09 x RO03	BG03 x IS01
PL02	Poland	N49.2844; E20.0045	951	PT, ZC	3	12.947 ± 0.206	3.2	Chumová et al.2015
PL03	Poland	N50.2224; E19.8128	445	PT, ZC	2	13.075 ± 0.204	2.2	Chumová et al.2015	253PL_odo	MZ399738	MZ399787					5 / 5	6 / 6	2	PT01 x RO03	ES09 x RO03	BG03 x IS01
PL04	Poland	N50.2174; E18.9319	267	PT, ZC	2	12.934 ± 0.192	2.1	Chumová et al.2015
PL05	Poland	N52.3383; E14.8603	69	ZC, TC	5	12.98 ± 0.192	3.6	Chumová et al.2015
PL06	Poland	N52.3644; E16.0903	94	ZC, TC	3	12.905 ± 0.3	4.5	Chumová et al.2015
PL07	Poland	N52.2798; E14.7004	53	EZ	1	13.324	-	Chumová et al.2015
PL08	Poland	N54.1630; E15.4517	16.8	EZ, FK	2	12.746±0.004	0.6	this study
PL09	Poland	N54.7666; E17.5947	11	EZ, FK	1	13.21	-	this study	252PL_odo	MZ399739	MZ399786	252_3PL_odo	MZ408591
PL10	Poland	N52.9784; E16.8187	100.5	EZ, FK	1	12.825	-	this study
PT08	Portugal	N41.8659; W6.7525	679	MPP	1	13.044	-	Chumová et al.2015
PT09	Portugal	N32.7125; W16.8854	1390	PV, KK	8	13.186 ± 0.205	5.2	Chumová et al.2015	212Pmad_odo	MZ399747	MZ399776	212_1Pmad_odo	MZ408554	212_10Pmad_odo	MZ408590	7 / 7	5 / 5	1	PT01 x RO03, PT01 x IS01	ES09 x RO03, ES09 x UA01	GR04 x UA01
PT10	Portugal	N32.7844; W16.9052	883	PT, ZC	2	13.147 ± 0.065	0.7	Chumová et al.2015
PT21	Portugal	N40.3202, W7.5995	1770	ES, MPP	1	12.85	-	this study	256P_odo	MZ399760	MZ399791	256_5P_odo	MZ408603
RO04	Romania	N46.4972; E23.4331	570	JK	1	12.764	-	Chumová et al.2015	207RO_odo	MZ399736	MZ399796	207_10RO_odo	MZ408607	207_6RO_odo	MZ408563
SI01	Slovenia	N45.6641; E14.8274	466	ZK	1	12.747	-	this study
SK05	Slovakia	N48.3628; E21.7896	254	JS	3	13.104 ± 0.165	2.3	Chumová et al.2015	046SK_odo	MZ399731	MZ399766	046_1SK_odo	MZ408584
ES10	Spain	N40.2671; W5.0257	745	PT, JK, JZ	3	13.4 ± 0.2	2.6	Chumová et al.2015	155E_odo	MZ399748	MZ399777	155_1E_odo	MZ408604
ES11	Spain	N41.8446; W3.1256	1058	PT, JK, JZ	3	13.286 ± 0.254	3.9	Chumová et al.2015
ES12	Spain	N43.3097; W2.2018	22	PT, JK, JZ	3	13.21 ± 0.246	3.3	Chumová et al.2015	178E_odo	MZ399726	MZ399762	178_10E_odo	MZ408606			9 / 8	6 / 6	1	PT01 x RO03	ES09 x RO03	BG03 x IS01
ES13	Spain	N42.8339; W8.8328	256	MPP	1	13.158	-	Chumová et al.2015
ES14	Spain	N42.8328; W8.8314	291	MPP	1	13.315	-	Chumová et al.2015
ES15	Spain	N43.2569; W6.8769	263	MPP	1	13.561	-	Chumová et al.2015
ES16	Spain	N42.8009; W0.5182	1646	JK	1	12.465	-	Chumová et al.2015
ES26	Spain	N43.3306, W8.4184	70	ES	1	12.82	-	this study	255E_odo	MZ399758	MZ399789
ES27	Spain	N43.310; W2.2018	80	SP, Pku	1	13.5047	-	this study
SE01	Sweeden	N56.3037; E16.4194	17.7	EZ, FK	2	13.066±0.034	4.6	this study	251S_odo	MZ399761	MZ399792	251_1S_odo	MZ408624
SE02	Sweeden	N56.1907; E14.7171	23	EZ, FK	3	12.774± 0.07	1.1	this study
SE03	Sweeden	N55.5717; E14.3353	21.1	EZ, FK	3	12.655±0.010	1.7	this study
SE04	Sweden	N59.4396; E18.2631	27	ZC, PT	1	12.52	-	this study
CH08	Switzerland	N46.5540; E7.1994	1407	PT, ZC	1	12.728	-	Chumová et al.2015
CH09	Switzerland	N47.1220; E7.0353	1551	PT, ZC	1	12.492	-	Chumová et al.2015
CH10	Switzerland	N46.1909; E6.8360	1828	PT, ZC	4	12.576 ± 0.102	1.8	Chumová et al.2015
*CH06	Switzerland	N46.2592; E6.8545	1797	PT, ZC	1	13.469	-	Chumová et al.2015
CH11	Switzerland	N46.5926; E7.3487	1455	PT, ZC	3	12.777 ± 0.266	3.8	Chumová et al.2015	185CH_odo	MZ399741	MZ399770	185_2CH_odo	MZ408615			6 / 6	7 / 7	2	PT01 x RO03	ES09 x RO03	BG03 x IS01
CH12	Switzerland	N47.2669; E7.1760	905	PT, ZC	1	12.693	-	Chumová et al.2015
*CH05	Switzerland	N46.5937; E6.3068	1618	PT, ZC	1	13.232	-	Chumová et al.2015
CH13	Switzerland	N46.5664; E6.2342	1368	PT, ZC	3	12.66 ± 0.103	1.5	Chumová et al.2015
CH14	Switzerland	N46.2526; E7.1119	1300	PT, ZC	1	12.054	-	Chumová et al.2015
CH15	Switzerland	N46.6494; E6.3709	1176	PT, ZC	1	12.772	-	Chumová et al.2015
CH18	Switzerland	N46.5931; E6.3038	1618	PT, ZC	1	13.232 ± 0.167	-	this study	187CH_odo	MZ399732	MZ399768	187_1CH_odo	MZ408594
CH16	Switzerland	N46.2418; E6.8632	1472	ZC, PT	3	12.604 ± 0.014	2.4	this study
CH17	Switzerland	N46.8460; E6.5404	1468	ZC, PT	10	12.521 ± 0.02	4.9	this study
Anthoxanthum alpinum 4x
*FR05	France	N45.5963; E2.8343	1280	PT, ZC	7	11.088 ±0.011	2.5	Chumová et al.2015 + this study	161F_alp4x	MZ399749	MZ399793	161_1F_alp4x	MZ408595	x
FR13	France	N45.1127; E2.6728	1612	PT, ZC	8	11.001 ± 0.003	0.6	Chumová et al.2015 + this study
FR14	France	N44.9117; E4.1870	1649	PT, ZC	6	11 ± 0.015	2.8	Chumová et al.2015 + this study	183F_alp4x	MZ399742	MZ399771	183_7F_alp4x	MZ408609	183_11F_alp4x	MZ408616
FR15	France	N45.3209; E5.7610	1771	PT, ZC	1	11.125	-	Chumová et al.2015
CH04	Switzerland	N46.1909; E6.8360	1828	PT, ZC	3	10.731 ± 0.214	4.1	Chumová et al. 2015
*CH05	Switzerland	N46.5937; E6.3068	1637	PT, ZC	5	10.973 ± 0.063	1.4	Chumová et al. 2015	202CH_alp4x	MZ399743	MZ399780	202_2CH_alp4x	MZ408610	202_3CH_alp4x	MZ408630
*CH06	Switzerland	N46.2592; E6.8545	1797	PT, ZC	1	10.871	-	Chumová et al. 2015
CH07	Switzerland	N46.4225; E6.1014	1597.5	PT, ZC	2	11.217 ± 0.18	2.3	Chumová et al. 2015	203CH_alp4x	MZ399744	MZ399781	203_1CH_alp4x	MZ408608	x		4 / 4	4 / 4	0	gDNA CH01	gDNA RO03
* mixed population
Data for diploid Anthoxanthum populations from Chumová et al. 2015 and 2017 used in this study in molecular analyses or as genomic DNA probes:
Anthoxanthum alpinum 2x
AT01	Austria	N47.4522; E14.3985	2200	JK					193A_alp	MZ399751	MZ399784	193_6A_alp	MZ408625
AT03	Austria	N47.4367; E16.2883	687	PT, ZC					034A_alp	MZ399752	MZ399783	034_1A_alp	MZ408620
AT02	Austria	N46.9213; E12.8772	1870	HC					066A_alp	KX580273	KX580200	066_2A_alp	MZ408622
CZ01	Czech Republic	N50.0600; E17.2371	1420	MS					011CZ_alp	KX580272	KX580199	011_2CZ_alp	MZ408619
FR01	France	N44.2291; E6.7112	2241	PT					010F_alp	KX580264	KX580191	010_4F_alp	MZ408631
FR04	France	N44.1234; E7.4424	2430	PT					067F_alp	KX580274	KX580201	067_F_alp	MZ408632
GE01	Georgie	N41.7862; E43.1603	1910	MS					218GE_alp	KX580269	KX580196	218_GE_alp	MZ408621
IS01	Iceland	N65.0426; W22.7279	75	JS, RS					204IS_alp	KX580267	KX580194	204_3IS_alp	MZ408613
ME01	Montenegro	N42.5075; E19.9093	2006	FR					176MNE_alp	KX580266	KX580193	176_4MNE_alp	MZ408601
NO01	Norway	N63.3752; E10.3172	221	RE					221N_alp	KX580271	KX580198	221_1N_alp	MZ408614	221_3N_alp	MZ408596
RO01	Romania	N45.3110; E23.3298	1610	JK					208RO_alp	KX580268	KX580195	208_1RO_alp	MZ408626
RO03	Romania	N45.2382; E22.7213	1560	JK					210RO_alp	MZ399750	MZ399782	210_1RO_alp	MZ408627
SK03	Slovakia	N49.2182; E19.7553	1792	PV					121SK_alp	KX580265	KX580192	121_1SK_alp	MZ408618
CH01	Switzerland	N46.2280; E8.0133	1850	PT
CH02	Switzerland	N46.5904; E8.4724	2053	PT					220CH_alp	KX580270	KX580197
UA01	Ukraine	N48.2064; E24.2501	1674	PR
UA06	Ukraine	N48.4637; E24.1844	1257	PR					117UA_alp	KX580275	KX580202	117_6UA_alp	MZ408612
Anthoxanthum maderense
PT01	Portugal - Madeira	N32.7421; W16.9388	1602	PV, KK					213P_mad	KX580283	KX580210	213_10Pmad_mad	MZ408556
PT03	Portugal - Madeira	N32.7819; W16.9285	901	PT, ZC					214P_mad	KX580284	KX580211	214_11Pmad_mad	MZ408559	214_4Pmad_mad	MZ408555
"Mediterranean diploid"
AL02	Albania	N40.2005; E19.6018	1281	FR					195AL_med	KX580290	KX580218	195_1AL_med	MZ408583
BG03	Bulgaria	N41.9170; E23.5213	819	AK, FKr					196BG_med	KX580291	KX580219	196_6BG_med	MZ408576	196_4BG_med	MZ408571
HR01	Croatia	N45.0076; E15.1287	486	PT					053HR_med	KX580296	KX580225	053_HR_med	MZ408581
FR06	France-Corse	N42.4277; E8.8231	929	PT					097Fcor_med	KX580286	KX580213	097_3Fcor_med	MZ408566	097_7Fcor_med	MZ408565
FR08	France-Corse	N42.2504; E8.7755	291	PT					073Fcor_med	KX580297	KX580224	073_5Fcor_med	MZ408560	073_3Fcor_med	MZ408557
FR09	France-Corse	N42.1181; E9.1090	1147	PT					091Fcor_med	KX580298	KX580225	091_10Fcor_med	MZ408561	091_9Fcor_med	MZ408558
GR03	Greece-Crete	N35.2109; E25.5408	847	PT, JK					169GRcre_med	KX580289	KX580217	169_1GRcre_med	MZ408575
GR06	Grece	N39.9049; E20.7827	1465	TU, PV, KK					201GR_med	KX580292	KX580220	201_8GR_med	MZ408573
IT01	Italy	N41.7797; E16.0931	689	PT					007I_med	KX580285	KX580212	007_3I_med	MZ408552
IT02	Italy	N41.7557; E15.9881	607	PT					008I_med	KX580295	KX580223	008_1I_med	MZ408553
IT03	Italy	N41.7331; E15.6011	710	PT					133I_med	KX580288	KX580215	133_81_med	MZ408577	133_1I_med	MZ408588
ME05	Montenegro	N42.3791; E18.8394	1242	PT					127MNE_med	KX580287	KX580214	127_12_MNE_med	MZ408582
MK01	North Makedonia	N41.1693; E20.9453	1192	TU, PV, KK					205NMK_med	KX580293	KX580221	205_4NMK_med	MZ408579	205_1NMK_med	MZ408562
MK02	North Makedonia	N40.9447; E20.7898	900	TU, PV, KK					206NMK_med	KX580294	KX580222	206_6NMK_med	MZ408572
Anthoxanthum aristatum / ovatum
FR11	France	N42.9704; E9.4529	12	PT					087Fcor_annu	KX580276	KX580203	087_6Fcor_annu	MZ408587	087_2Fcor_annu	MZ408569
PT06	Portugal	N40.4253; W7.9371	153	PT, JK, JZ					158P_annu	KX580279	KX580206	158_2P_annu	MZ408634
PT07	Portugal	N40.2086; W7.8996	864	PS					145P_annu	MZ399728	MZ399767	145_1P_annu	MZ408633	145_2P_annu	MZ408642
ES06	Spain	N37.1447; W6.8109	35	PT, JK, JZ					151E_annu	KX580278	KX580205	151_2E_annu	MZ408628
ES07	Spain	N37.2132; W6.4426	35	PT, JK, JZ					149E_annu	KX580277	KX580204	149_2E_annu	MZ408639
ES09	Spain	N39.8412; W5.9659	258	PT, JK, JZ					199E_annu	KX580280	KX580207	199_1E_annu	MZ408635	199_7E_annu	MZ408636
Anthoxanthum gracile
GR09	Greece	N35.3181; E24.3075	299	PT, JK					167GRcre_gra	KX580282	KX580209	167_3GRcre_gra	MZ408638
GR10	Greece	N35.2446; E24.1669	741	PT, JK					166GRcre_gra	KX580281	KX580208	166_1GRcre_gra	MZ408637
Chumová, Z.; Krejčíková, J.; Mandáková, T.; Suda, J.; Trávníček, P. Evolutionary and Taxonomic Implications of Variation in Nuclear Genome Size: Lesson from the Grass Genus Anthoxanthum (Poaceae). Plos One 2015, 10, e0133748, doi:10.1371/journal.pone.0133748.
Chumová, Z.; Záveská, E.; Mandáková, T.; Krak, K.; Trávníček, P. The Mediterranean: The Cradle of Anthoxanthum (Poaceae) Diploid Diversity. Ann. Bot. 2017, 120, 285–302, doi:10.1093/aob/mcx021.
Collectors:
AK	Anna Krahulcová
ES	Elvira Sahuquillo
EZ	Eliška Záveská
FK	Filip Kolář
FKr	František Krahulec
FR	Frederick Rooks
HC	Hana Chudáčková
JC	Jindřich Chrtek
JK	Jana Krejčíková
JP	Jan Prančl
JS	Jan Suda
JZ	Jaroslav Zahradníček
KK	Karol Krak
MP	Martina Pičmanová
MPP	Manuel Pimentel Pereira
MS	Milan Štech
PK	Petr Kohout
Pku	Pavel Kúr
PR	Pavla Růžičková
PS	Paulo Silveira
PT	Pavel Trávníček
PV	Petr Vít
RE	Reidar Elven
RS	Radka Sudová
SP	Soňa Píšová
TC	Tomáš Chum
RU	Romana Urfusová
TU	Tomáš Urfus
ZC	Zuzana Chumová
ZD	Zuzana Dočkalová
